# Supplementary material for: SARS-CoV-2 Lineage A.27: New Data from African Countries and Dynamics in the Context of the COVID-19 Pandemic
Source: Viruses. 2022 May 9;14(5):1007. doi: 10.3390/v14051007 (PMC9144831; doi:10.3390/v14051007)
Supplement: Supplementary file 1 [file viruses-14-01007-s001.zip]

Archive with 4 entries (4 files):
- Legend Supplementary Material S1.pdf
- Supplementary Material S1_GeneS_seq_filtered.(time).trees.MCC
- Supplementary Material S2.tif
- Supplementary material S3_gisaid_hcov-19_acknowledgement_table_2022_03_08_09.pdf
