# Supplementary material for: SARS-CoV-2 Lineage A.27: New Data from African Countries and Dynamics in the Context of the COVID-19 Pandemic
Source: Viruses. 2022 May 9;14(5):1007. doi: 10.3390/v14051007 (PMC9144831; doi:10.3390/v14051007)
Supplement: Supplementary file 1 [file viruses-14-01007-s001.zip › Supplementary Material S1_GeneS_seq_filtered.(time).trees.MCC]

#NEXUS
Begin taxa;
	Dimensions ntax=330;
	Taxlabels
		16930_2-416425|Niger-Niamey|2020-12-26
		16933_2-416427|Niger-Niamey|2020-12-26
		17065_2-416428|Niger-Niamey|2020-12-26
		17120_2-416418|Niger-Niamey|2020-12-26
		17198_2-416426|Niger-Niamey|2020-12-26
		17204_2-416425|Niger-Niamey|2020-12-26
		17208_2-416427|Niger-Niamey|2020-12-26
		17786_2-416427|Niger-Niamey|2020-11-31
		17827_2-416418|Niger-Niamey|2021-01-01
		19027_2-416428|Niger-Niamey|2021-01-19
		19031_2-416426|Niger-Niamey|2021-01-19
		6990754_S100|Senegal|2021-04-25
		8612_2-416428|Niger-Niamey|2020-12-17
		8637_2-416419|Niger-Niamey|2020-12-22
		CE2069_2-416419|Niger-Niamey|2021-02-01
		CE4805_2-416425|Niger-Niamey|2021-01-22
		CNU180_2-416425|Niger-Niamey|2021-01-19
		CNU57_2-416426|Niger-Niamey|2021-01-09
		EP117_2-416418|Niger-Niamey|2020-12-04
		EP67_2-416426|Niger-Niamey|2020-11-27
		EP75_2-416419|Niger-Niamey|2020-11-27
		EPI_ISL_1018852|England|2021-02-10
		EPI_ISL_1020288|Rwanda|2020-12-17
		EPI_ISL_1063521|Slovenia|2021-02-04
		EPI_ISL_1063522|Slovenia|2021-02-05
		EPI_ISL_1063988|Turkey|2021-02-08
		EPI_ISL_1063989|Turkey|2021-02-08
		EPI_ISL_1063996|Slovenia|2021-02-03
		EPI_ISL_1088565|France|2021-01-25
		EPI_ISL_1088566|France|2021-01-21
		EPI_ISL_1094192|Belgium|2021-01-30
		EPI_ISL_1097023|France|2021-01-21
		EPI_ISL_1110197|France|2021-02-11
		EPI_ISL_1110198|France|2021-02-10
		EPI_ISL_1110203|France|2021-02-19
		EPI_ISL_1111061|France|2021-02-15
		EPI_ISL_1118883|France|2021-02-11
		EPI_ISL_1118898|France|2021-02-09
		EPI_ISL_1118902|France|2021-02-02
		EPI_ISL_1118903|France|2021-02-02
		EPI_ISL_1118904|France|2021-02-04
		EPI_ISL_1118905|France|2021-02-02
		EPI_ISL_1118906|France|2021-02-06
		EPI_ISL_1118907|France|2021-02-06
		EPI_ISL_1118908|France|2021-02-05
		EPI_ISL_1118909|France|2021-02-04
		EPI_ISL_1130202|Switzerland|2021-01-12
		EPI_ISL_1152514|Germany|2021-02-16
		EPI_ISL_1156171|Germany|2021-02-23
		EPI_ISL_1181840|Slovenia|2021-02-24
		EPI_ISL_1181859|Slovenia|2021-02-11
		EPI_ISL_1181862|Slovenia|2021-02-14
		EPI_ISL_1181883|Ireland|2021-02-13
		EPI_ISL_1195116|Switzerland|2021-02-22
		EPI_ISL_1201045|France|2021-02-18
		EPI_ISL_1207287|Tunisia|2021-02-07
		EPI_ISL_1208403|Tunisia|2021-02-09
		EPI_ISL_1217446|Germany|2021-03-01
		EPI_ISL_1232433|Netherlands|2021-02-18
		EPI_ISL_1234167|USA|2021-02-14
		EPI_ISL_1239371|France|2021-03-02
		EPI_ISL_1239445|France|2021-02-03
		EPI_ISL_1239446|France|2021-02-16
		EPI_ISL_1239447|France|2021-02-09
		EPI_ISL_1246214|England|2021-02-22
		EPI_ISL_1250645|Slovenia|2021-02-15
		EPI_ISL_1250658|Slovenia|2021-02-18
		EPI_ISL_1250661|Slovenia|2021-02-18
		EPI_ISL_1250667|Slovenia|2021-02-19
		EPI_ISL_1250677|Slovenia|2021-02-19
		EPI_ISL_1250678|Slovenia|2021-02-19
		EPI_ISL_1253549|France|2021-02-02
		EPI_ISL_1253550|France|2021-02-02
		EPI_ISL_1253551|France|2021-02-02
		EPI_ISL_1253552|France|2021-02-15
		EPI_ISL_1253553|France|2021-02-16
		EPI_ISL_1253554|France|2021-02-16
		EPI_ISL_1253567|France|2021-03-02
		EPI_ISL_1253568|France|2021-02-23
		EPI_ISL_1253570|France|2021-02-22
		EPI_ISL_1253571|France|2021-02-22
		EPI_ISL_1253572|France|2021-02-22
		EPI_ISL_1253573|France|2021-02-22
		EPI_ISL_1253574|France|2021-02-26
		EPI_ISL_1253575|France|2021-03-02
		EPI_ISL_1253576|France|2021-02-26
		EPI_ISL_1253577|France|2021-02-24
		EPI_ISL_1253578|France|2021-02-23
		EPI_ISL_1259284|Mayotte|2021-01-18
		EPI_ISL_1259293|Mayotte|2021-01-26
		EPI_ISL_1259298|France|2021-02-17
		EPI_ISL_1259299|France|2021-02-12
		EPI_ISL_1259300|France|2021-02-15
		EPI_ISL_1259301|France|2021-02-15
		EPI_ISL_1259303|France|2021-02-19
		EPI_ISL_1259431|Switzerland|2021-01-20
		EPI_ISL_1259432|Switzerland|2021-01-20
		EPI_ISL_1275591|England|2021-03-04
		EPI_ISL_1280682|Germany|2021-02-23
		EPI_ISL_1281143|Germany|2021-03-01
		EPI_ISL_1287741|France|2021-02-18
		EPI_ISL_1287742|France|2021-02-09
		EPI_ISL_1287743|France|2021-02-15
		EPI_ISL_1287744|France|2021-02-10
		EPI_ISL_1287745|France|2021-02-10
		EPI_ISL_1287746|France|2021-02-08
		EPI_ISL_1287747|France|2021-02-08
		EPI_ISL_1287749|France|2021-02-15
		EPI_ISL_1287751|France|2021-02-15
		EPI_ISL_1287752|France|2021-02-16
		EPI_ISL_1290838|France|2021-02-18
		EPI_ISL_1290839|France|2021-02-15
		EPI_ISL_1290840|France|2021-02-12
		EPI_ISL_1290841|France|2021-02-02
		EPI_ISL_1300334|Sweden|2021-03-01
		EPI_ISL_1306135|Australia|2021-03-19
		EPI_ISL_1312372|France|2021-01-26
		EPI_ISL_1312373|France|2021-01-25
		EPI_ISL_1312374|France|2021-01-25
		EPI_ISL_1312377|France|2021-01-28
		EPI_ISL_1312378|France|2021-01-28
		EPI_ISL_1312379|France|2021-01-29
		EPI_ISL_1312895|France|2021-03-02
		EPI_ISL_1312896|France|2021-03-02
		EPI_ISL_1312994|France|2021-03-04
		EPI_ISL_1313000|France|2021-03-03
		EPI_ISL_1313001|France|2021-03-03
		EPI_ISL_1313012|France|2021-02-16
		EPI_ISL_1313014|France|2021-02-16
		EPI_ISL_1313015|France|2021-02-16
		EPI_ISL_1313043|France|2021-01-04
		EPI_ISL_1313693|France|2021-03-07
		EPI_ISL_1313709|France|2021-02-14
		EPI_ISL_1314035|France|2021-03-10
		EPI_ISL_1314039|France|2021-03-09
		EPI_ISL_1333084|England|2021-02-27
		EPI_ISL_1336331|France|2021-03-02
		EPI_ISL_1336332|France|2021-03-02
		EPI_ISL_1336333|France|2021-03-02
		EPI_ISL_1336334|France|2021-03-02
		EPI_ISL_1336339|France|2021-03-01
		EPI_ISL_1363775|USA|2021-02-13
		EPI_ISL_1364949|Germany|2021-02-10
		EPI_ISL_1364962|Germany|2021-02-25
		EPI_ISL_1364968|Germany|2021-02-26
		EPI_ISL_1364969|Germany|2021-02-26
		EPI_ISL_1364993|Germany|2021-03-05
		EPI_ISL_1364994|Germany|2021-03-05
		EPI_ISL_1370388|Switzerland|2021-02-24
		EPI_ISL_1370392|Switzerland|2021-02-24
		EPI_ISL_1374137|England|2021-03-17
		EPI_ISL_1381819|France|2021-03-08
		EPI_ISL_1381820|France|2021-03-08
		EPI_ISL_1381826|France|2021-01-12
		EPI_ISL_1381827|France|2021-01-14
		EPI_ISL_1382686|Belgium|2021-03-03
		EPI_ISL_1383629|Luxembourg|2021-02-20
		EPI_ISL_1383630|Luxembourg|2021-02-20
		EPI_ISL_1384133|Luxembourg|2021-02-27
		EPI_ISL_1384141|Luxembourg|2021-02-27
		EPI_ISL_1388124|Switzerland|2021-01-25
		EPI_ISL_1403498|France|2021-03-05
		EPI_ISL_1406290|Slovenia|2021-03-01
		EPI_ISL_1410265|England|2021-03-19
		EPI_ISL_1425079|France|2021-03-19
		EPI_ISL_1443884|France|2021-03-16
		EPI_ISL_1443910|France|2021-03-16
		EPI_ISL_1448016|France|2021-02-19
		EPI_ISL_1448425|France|2021-02-28
		EPI_ISL_1451288|England|2021-03-22
		EPI_ISL_1457768|France|2021-03-16
		EPI_ISL_1473658|England|2021-03-22
		EPI_ISL_1483230|USA|2020-12-30
		EPI_ISL_1483774|France|2021-03-18
		EPI_ISL_1483780|France|2021-03-26
		EPI_ISL_1483822|England|2021-03-29
		EPI_ISL_1495280|Austria|2021-02-25
		EPI_ISL_1495356|Austria|2021-03-01
		EPI_ISL_1495974|Spain|2021-01-28
		EPI_ISL_1508849|Togo|2021-01-25
		EPI_ISL_1508894|Togo|2021-02-04
		EPI_ISL_1508949|Togo|2021-02-17
		EPI_ISL_1508959|Togo|2021-02-05
		EPI_ISL_1508990|Togo|2021-02-08
		EPI_ISL_1517032|France|2021-03-17
		EPI_ISL_1525249|Italy|2021-03-18
		EPI_ISL_1575442|Togo|2020-12-21
		EPI_ISL_1575479|Togo|2021-01-25
		EPI_ISL_1582704|France|2021-03-29
		EPI_ISL_1582708|France|2021-03-27
		EPI_ISL_1583043|France|2021-03-29
		EPI_ISL_1587569|France|2021-03-22
		EPI_ISL_1587570|France|2021-03-22
		EPI_ISL_1622958|France|2021-03-30
		EPI_ISL_1623013|France|2021-03-30
		EPI_ISL_1623017|France|2021-03-29
		EPI_ISL_1633465|Senegal|2020-12-17
		EPI_ISL_1633466|Senegal|2020-12-19
		EPI_ISL_1633467|Senegal|2020-12-19
		EPI_ISL_1647382|Sweden|2021-03-29
		EPI_ISL_1654000|Italy|2021-04-18
		EPI_ISL_1668564|Slovenia|2021-02-03
		EPI_ISL_1668566|Slovenia|2021-02-04
		EPI_ISL_1668567|Slovenia|2021-02-07
		EPI_ISL_1668569|Slovenia|2021-02-05
		EPI_ISL_1668571|Slovenia|2021-02-05
		EPI_ISL_1671818|France|2021-03-31
		EPI_ISL_1672452|France|2021-02-03
		EPI_ISL_1672453|France|2021-02-13
		EPI_ISL_1672460|France|2021-02-23
		EPI_ISL_1672499|France|2021-02-25
		EPI_ISL_1672547|France|2021-02-25
		EPI_ISL_1672661|France|2021-02-24
		EPI_ISL_1672676|France|2021-02-23
		EPI_ISL_1672704|France|2021-02-26
		EPI_ISL_1672723|France|2021-02-10
		EPI_ISL_1672745|France|2021-03-02
		EPI_ISL_1672746|France|2021-03-02
		EPI_ISL_1673188|Scotland|2021-04-11
		EPI_ISL_1675141|Togo|2021-01-28
		EPI_ISL_1675247|Slovenia|2021-03-17
		EPI_ISL_1675248|Slovenia|2021-03-22
		EPI_ISL_1675250|Slovenia|2021-03-23
		EPI_ISL_1696011|France|2021-02-27
		EPI_ISL_1696013|France|2021-02-27
		EPI_ISL_1696047|France|2021-03-02
		EPI_ISL_1696154|France|2021-03-02
		EPI_ISL_1696300|France|2021-03-02
		EPI_ISL_1698571|England|2021-04-13
		EPI_ISL_1706084|Netherlands|2021-04-10
		EPI_ISL_1706550|Italy|2021-03-19
		EPI_ISL_1707498|France|2021-03-30
		EPI_ISL_1707511|France|2021-03-30
		EPI_ISL_1707512|France|2021-03-30
		EPI_ISL_1707514|France|2021-03-30
		EPI_ISL_1707515|France|2021-03-30
		EPI_ISL_1707517|France|2021-03-30
		EPI_ISL_1707523|France|2021-03-31
		EPI_ISL_1707792|France|2021-03-16
		EPI_ISL_1719751|Spain|2021-04-08
		EPI_ISL_1731504|France|2021-04-14
		EPI_ISL_1731827|Greece|2021-03-26
		EPI_ISL_1739306|France|2021-04-06
		EPI_ISL_1739316|France|2021-04-06
		EPI_ISL_1740690|England|2021-04-19
		EPI_ISL_1755046|France|2021-03-27
		EPI_ISL_1792896|Netherlands|2021-03-21
		EPI_ISL_1821763|Italy|2021-04-13
		EPI_ISL_1831400|England|2021-02-23
		EPI_ISL_1831515|England|2021-02-24
		EPI_ISL_1840660|Germany|2021-01-24
		EPI_ISL_1935386|France|2021-04-19
		EPI_ISL_1973575|Slovenia|2021-03-30
		EPI_ISL_1982504|Germany|2021-03-18
		EPI_ISL_2000095|Spain|2021-04-28
		EPI_ISL_2035941|Tunisia|2021-02-07
		EPI_ISL_2035942|Tunisia|2021-02-07
		EPI_ISL_2035946|Tunisia|2021-03-03
		EPI_ISL_2094357|Netherlands|2021-04-27
		EPI_ISL_2094433|France|2021-03-30
		EPI_ISL_2107000|Italy|2021-04-26
		EPI_ISL_2129363|Germany|2021-05-10
		EPI_ISL_2178413|France|2021-04-09
		EPI_ISL_2178452|France|2021-02-22
		EPI_ISL_2178453|France|2021-02-18
		EPI_ISL_2178454|France|2021-02-18
		EPI_ISL_2178455|France|2021-02-22
		EPI_ISL_2178456|France|2021-02-19
		EPI_ISL_2178457|France|2021-02-18
		EPI_ISL_2178458|France|2021-02-19
		EPI_ISL_2178460|France|2021-02-17
		EPI_ISL_2178461|France|2021-02-18
		EPI_ISL_2178462|France|2021-02-18
		EPI_ISL_2178463|France|2021-02-18
		EPI_ISL_2178465|France|2021-02-23
		EPI_ISL_2178501|France|2021-04-19
		EPI_ISL_2178502|France|2021-04-26
		EPI_ISL_2179576|France|2021-03-22
		EPI_ISL_2244910|Italy|2021-02-17
		EPI_ISL_2244911|Italy|2021-02-17
		EPI_ISL_2244912|Italy|2021-02-17
		EPI_ISL_2259091|France|2021-04-29
		EPI_ISL_2259279|France|2021-03-29
		EPI_ISL_2281323|Spain|2021-05-14
		EPI_ISL_2301442|USA|2021-01-18
		EPI_ISL_2363514|France|2021-01-21
		EPI_ISL_2403956|Belgium|2021-03-22
		EPI_ISL_2403997|Belgium|2021-03-05
		EPI_ISL_2404564|Belgium|2021-03-30
		EPI_ISL_2404565|Belgium|2021-03-30
		EPI_ISL_2404567|Belgium|2021-03-30
		EPI_ISL_2404568|Belgium|2021-03-30
		EPI_ISL_2404569|Belgium|2021-03-30
		EPI_ISL_2484343|Switzerland|2021-01-23
		EPI_ISL_2484440|Switzerland|2021-01-27
		EPI_ISL_2484554|Switzerland|2021-01-26
		EPI_ISL_2484555|Switzerland|2021-01-26
		EPI_ISL_2484579|Switzerland|2021-01-23
		EPI_ISL_2484580|Switzerland|2021-01-23
		EPI_ISL_2484581|Switzerland|2021-01-23
		EPI_ISL_2484607|Switzerland|2021-01-26
		EPI_ISL_2622014|France|2021-03-30
		EPI_ISL_2629297|France|2021-04-23
		EPI_ISL_2811827|Pakistan|2021-04-12
		EPI_ISL_2987920|Turkey|2021-06-29
		EPI_ISL_3200834|Germany|2021-02-23
		EPI_ISL_3200835|Germany|2021-02-26
		EPI_ISL_3200837|Germany|2021-03-01
		EPI_ISL_3315340|Turkey|2021-07-30
		EPI_ISL_3402624|Turkey|2021-08-05
		EPI_ISL_3402676|Turkey|2021-08-05
		EPI_ISL_757470|Denmark|2020-12-14
		EPI_ISL_757974|Denmark|2020-12-14
		EPI_ISL_801441|Netherlands|2020-12-24
		EPI_ISL_801442|Netherlands|2020-12-28
		EPI_ISL_811127|Switzerland|2021-01-06
		EPI_ISL_894220|Mayotte|2021-01-13
		EPI_ISL_894221|Mayotte|2021-01-12
		EPI_ISL_894226|Mayotte|2021-01-11
		EPI_ISL_894227|Mayotte|2021-01-13
		EPI_ISL_894228|Mayotte|2021-01-12
		EPI_ISL_894229|Mayotte|2021-01-12
		EPI_ISL_894230|Mayotte|2021-01-12
		EPI_ISL_906049|Turkey|2021-01-22
		EPI_ISL_912403|Mayotte|2021-01-15
		EPI_ISL_934974|France|2021-01-15
		EPI_ISL_940711|Turkey|2021-01-20
		EPI_ISL_949093|Belgium|2021-01-11
		EPI_ISL_985238|Nigeria|2021-01-05
		'S42_A.27|Tunisia|2021-03-17'
		;
End;
Begin trees;
	Translate
		1 16930_2-416425|Niger-Niamey|2020-12-26,
		2 16933_2-416427|Niger-Niamey|2020-12-26,
		3 17065_2-416428|Niger-Niamey|2020-12-26,
		4 17120_2-416418|Niger-Niamey|2020-12-26,
		5 17198_2-416426|Niger-Niamey|2020-12-26,
		6 17204_2-416425|Niger-Niamey|2020-12-26,
		7 17208_2-416427|Niger-Niamey|2020-12-26,
		8 17786_2-416427|Niger-Niamey|2020-11-31,
		9 17827_2-416418|Niger-Niamey|2021-01-01,
		10 19027_2-416428|Niger-Niamey|2021-01-19,
		11 19031_2-416426|Niger-Niamey|2021-01-19,
		12 6990754_S100|Senegal|2021-04-25,
		13 8612_2-416428|Niger-Niamey|2020-12-17,
		14 8637_2-416419|Niger-Niamey|2020-12-22,
		15 CE2069_2-416419|Niger-Niamey|2021-02-01,
		16 CE4805_2-416425|Niger-Niamey|2021-01-22,
		17 CNU180_2-416425|Niger-Niamey|2021-01-19,
		18 CNU57_2-416426|Niger-Niamey|2021-01-09,
		19 EP117_2-416418|Niger-Niamey|2020-12-04,
		20 EP67_2-416426|Niger-Niamey|2020-11-27,
		21 EP75_2-416419|Niger-Niamey|2020-11-27,
		22 EPI_ISL_1018852|England|2021-02-10,
		23 EPI_ISL_1020288|Rwanda|2020-12-17,
		24 EPI_ISL_1063521|Slovenia|2021-02-04,
		25 EPI_ISL_1063522|Slovenia|2021-02-05,
		26 EPI_ISL_1063988|Turkey|2021-02-08,
		27 EPI_ISL_1063989|Turkey|2021-02-08,
		28 EPI_ISL_1063996|Slovenia|2021-02-03,
		29 EPI_ISL_1088565|France|2021-01-25,
		30 EPI_ISL_1088566|France|2021-01-21,
		31 EPI_ISL_1094192|Belgium|2021-01-30,
		32 EPI_ISL_1097023|France|2021-01-21,
		33 EPI_ISL_1110197|France|2021-02-11,
		34 EPI_ISL_1110198|France|2021-02-10,
		35 EPI_ISL_1110203|France|2021-02-19,
		36 EPI_ISL_1111061|France|2021-02-15,
		37 EPI_ISL_1118883|France|2021-02-11,
		38 EPI_ISL_1118898|France|2021-02-09,
		39 EPI_ISL_1118902|France|2021-02-02,
		40 EPI_ISL_1118903|France|2021-02-02,
		41 EPI_ISL_1118904|France|2021-02-04,
		42 EPI_ISL_1118905|France|2021-02-02,
		43 EPI_ISL_1118906|France|2021-02-06,
		44 EPI_ISL_1118907|France|2021-02-06,
		45 EPI_ISL_1118908|France|2021-02-05,
		46 EPI_ISL_1118909|France|2021-02-04,
		47 EPI_ISL_1130202|Switzerland|2021-01-12,
		48 EPI_ISL_1152514|Germany|2021-02-16,
		49 EPI_ISL_1156171|Germany|2021-02-23,
		50 EPI_ISL_1181840|Slovenia|2021-02-24,
		51 EPI_ISL_1181859|Slovenia|2021-02-11,
		52 EPI_ISL_1181862|Slovenia|2021-02-14,
		53 EPI_ISL_1181883|Ireland|2021-02-13,
		54 EPI_ISL_1195116|Switzerland|2021-02-22,
		55 EPI_ISL_1201045|France|2021-02-18,
		56 EPI_ISL_1207287|Tunisia|2021-02-07,
		57 EPI_ISL_1208403|Tunisia|2021-02-09,
		58 EPI_ISL_1217446|Germany|2021-03-01,
		59 EPI_ISL_1232433|Netherlands|2021-02-18,
		60 EPI_ISL_1234167|USA|2021-02-14,
		61 EPI_ISL_1239371|France|2021-03-02,
		62 EPI_ISL_1239445|France|2021-02-03,
		63 EPI_ISL_1239446|France|2021-02-16,
		64 EPI_ISL_1239447|France|2021-02-09,
		65 EPI_ISL_1246214|England|2021-02-22,
		66 EPI_ISL_1250645|Slovenia|2021-02-15,
		67 EPI_ISL_1250658|Slovenia|2021-02-18,
		68 EPI_ISL_1250661|Slovenia|2021-02-18,
		69 EPI_ISL_1250667|Slovenia|2021-02-19,
		70 EPI_ISL_1250677|Slovenia|2021-02-19,
		71 EPI_ISL_1250678|Slovenia|2021-02-19,
		72 EPI_ISL_1253549|France|2021-02-02,
		73 EPI_ISL_1253550|France|2021-02-02,
		74 EPI_ISL_1253551|France|2021-02-02,
		75 EPI_ISL_1253552|France|2021-02-15,
		76 EPI_ISL_1253553|France|2021-02-16,
		77 EPI_ISL_1253554|France|2021-02-16,
		78 EPI_ISL_1253567|France|2021-03-02,
		79 EPI_ISL_1253568|France|2021-02-23,
		80 EPI_ISL_1253570|France|2021-02-22,
		81 EPI_ISL_1253571|France|2021-02-22,
		82 EPI_ISL_1253572|France|2021-02-22,
		83 EPI_ISL_1253573|France|2021-02-22,
		84 EPI_ISL_1253574|France|2021-02-26,
		85 EPI_ISL_1253575|France|2021-03-02,
		86 EPI_ISL_1253576|France|2021-02-26,
		87 EPI_ISL_1253577|France|2021-02-24,
		88 EPI_ISL_1253578|France|2021-02-23,
		89 EPI_ISL_1259284|Mayotte|2021-01-18,
		90 EPI_ISL_1259293|Mayotte|2021-01-26,
		91 EPI_ISL_1259298|France|2021-02-17,
		92 EPI_ISL_1259299|France|2021-02-12,
		93 EPI_ISL_1259300|France|2021-02-15,
		94 EPI_ISL_1259301|France|2021-02-15,
		95 EPI_ISL_1259303|France|2021-02-19,
		96 EPI_ISL_1259431|Switzerland|2021-01-20,
		97 EPI_ISL_1259432|Switzerland|2021-01-20,
		98 EPI_ISL_1275591|England|2021-03-04,
		99 EPI_ISL_1280682|Germany|2021-02-23,
		100 EPI_ISL_1281143|Germany|2021-03-01,
		101 EPI_ISL_1287741|France|2021-02-18,
		102 EPI_ISL_1287742|France|2021-02-09,
		103 EPI_ISL_1287743|France|2021-02-15,
		104 EPI_ISL_1287744|France|2021-02-10,
		105 EPI_ISL_1287745|France|2021-02-10,
		106 EPI_ISL_1287746|France|2021-02-08,
		107 EPI_ISL_1287747|France|2021-02-08,
		108 EPI_ISL_1287749|France|2021-02-15,
		109 EPI_ISL_1287751|France|2021-02-15,
		110 EPI_ISL_1287752|France|2021-02-16,
		111 EPI_ISL_1290838|France|2021-02-18,
		112 EPI_ISL_1290839|France|2021-02-15,
		113 EPI_ISL_1290840|France|2021-02-12,
		114 EPI_ISL_1290841|France|2021-02-02,
		115 EPI_ISL_1300334|Sweden|2021-03-01,
		116 EPI_ISL_1306135|Australia|2021-03-19,
		117 EPI_ISL_1312372|France|2021-01-26,
		118 EPI_ISL_1312373|France|2021-01-25,
		119 EPI_ISL_1312374|France|2021-01-25,
		120 EPI_ISL_1312377|France|2021-01-28,
		121 EPI_ISL_1312378|France|2021-01-28,
		122 EPI_ISL_1312379|France|2021-01-29,
		123 EPI_ISL_1312895|France|2021-03-02,
		124 EPI_ISL_1312896|France|2021-03-02,
		125 EPI_ISL_1312994|France|2021-03-04,
		126 EPI_ISL_1313000|France|2021-03-03,
		127 EPI_ISL_1313001|France|2021-03-03,
		128 EPI_ISL_1313012|France|2021-02-16,
		129 EPI_ISL_1313014|France|2021-02-16,
		130 EPI_ISL_1313015|France|2021-02-16,
		131 EPI_ISL_1313043|France|2021-01-04,
		132 EPI_ISL_1313693|France|2021-03-07,
		133 EPI_ISL_1313709|France|2021-02-14,
		134 EPI_ISL_1314035|France|2021-03-10,
		135 EPI_ISL_1314039|France|2021-03-09,
		136 EPI_ISL_1333084|England|2021-02-27,
		137 EPI_ISL_1336331|France|2021-03-02,
		138 EPI_ISL_1336332|France|2021-03-02,
		139 EPI_ISL_1336333|France|2021-03-02,
		140 EPI_ISL_1336334|France|2021-03-02,
		141 EPI_ISL_1336339|France|2021-03-01,
		142 EPI_ISL_1363775|USA|2021-02-13,
		143 EPI_ISL_1364949|Germany|2021-02-10,
		144 EPI_ISL_1364962|Germany|2021-02-25,
		145 EPI_ISL_1364968|Germany|2021-02-26,
		146 EPI_ISL_1364969|Germany|2021-02-26,
		147 EPI_ISL_1364993|Germany|2021-03-05,
		148 EPI_ISL_1364994|Germany|2021-03-05,
		149 EPI_ISL_1370388|Switzerland|2021-02-24,
		150 EPI_ISL_1370392|Switzerland|2021-02-24,
		151 EPI_ISL_1374137|England|2021-03-17,
		152 EPI_ISL_1381819|France|2021-03-08,
		153 EPI_ISL_1381820|France|2021-03-08,
		154 EPI_ISL_1381826|France|2021-01-12,
		155 EPI_ISL_1381827|France|2021-01-14,
		156 EPI_ISL_1382686|Belgium|2021-03-03,
		157 EPI_ISL_1383629|Luxembourg|2021-02-20,
		158 EPI_ISL_1383630|Luxembourg|2021-02-20,
		159 EPI_ISL_1384133|Luxembourg|2021-02-27,
		160 EPI_ISL_1384141|Luxembourg|2021-02-27,
		161 EPI_ISL_1388124|Switzerland|2021-01-25,
		162 EPI_ISL_1403498|France|2021-03-05,
		163 EPI_ISL_1406290|Slovenia|2021-03-01,
		164 EPI_ISL_1410265|England|2021-03-19,
		165 EPI_ISL_1425079|France|2021-03-19,
		166 EPI_ISL_1443884|France|2021-03-16,
		167 EPI_ISL_1443910|France|2021-03-16,
		168 EPI_ISL_1448016|France|2021-02-19,
		169 EPI_ISL_1448425|France|2021-02-28,
		170 EPI_ISL_1451288|England|2021-03-22,
		171 EPI_ISL_1457768|France|2021-03-16,
		172 EPI_ISL_1473658|England|2021-03-22,
		173 EPI_ISL_1483230|USA|2020-12-30,
		174 EPI_ISL_1483774|France|2021-03-18,
		175 EPI_ISL_1483780|France|2021-03-26,
		176 EPI_ISL_1483822|England|2021-03-29,
		177 EPI_ISL_1495280|Austria|2021-02-25,
		178 EPI_ISL_1495356|Austria|2021-03-01,
		179 EPI_ISL_1495974|Spain|2021-01-28,
		180 EPI_ISL_1508849|Togo|2021-01-25,
		181 EPI_ISL_1508894|Togo|2021-02-04,
		182 EPI_ISL_1508949|Togo|2021-02-17,
		183 EPI_ISL_1508959|Togo|2021-02-05,
		184 EPI_ISL_1508990|Togo|2021-02-08,
		185 EPI_ISL_1517032|France|2021-03-17,
		186 EPI_ISL_1525249|Italy|2021-03-18,
		187 EPI_ISL_1575442|Togo|2020-12-21,
		188 EPI_ISL_1575479|Togo|2021-01-25,
		189 EPI_ISL_1582704|France|2021-03-29,
		190 EPI_ISL_1582708|France|2021-03-27,
		191 EPI_ISL_1583043|France|2021-03-29,
		192 EPI_ISL_1587569|France|2021-03-22,
		193 EPI_ISL_1587570|France|2021-03-22,
		194 EPI_ISL_1622958|France|2021-03-30,
		195 EPI_ISL_1623013|France|2021-03-30,
		196 EPI_ISL_1623017|France|2021-03-29,
		197 EPI_ISL_1633465|Senegal|2020-12-17,
		198 EPI_ISL_1633466|Senegal|2020-12-19,
		199 EPI_ISL_1633467|Senegal|2020-12-19,
		200 EPI_ISL_1647382|Sweden|2021-03-29,
		201 EPI_ISL_1654000|Italy|2021-04-18,
		202 EPI_ISL_1668564|Slovenia|2021-02-03,
		203 EPI_ISL_1668566|Slovenia|2021-02-04,
		204 EPI_ISL_1668567|Slovenia|2021-02-07,
		205 EPI_ISL_1668569|Slovenia|2021-02-05,
		206 EPI_ISL_1668571|Slovenia|2021-02-05,
		207 EPI_ISL_1671818|France|2021-03-31,
		208 EPI_ISL_1672452|France|2021-02-03,
		209 EPI_ISL_1672453|France|2021-02-13,
		210 EPI_ISL_1672460|France|2021-02-23,
		211 EPI_ISL_1672499|France|2021-02-25,
		212 EPI_ISL_1672547|France|2021-02-25,
		213 EPI_ISL_1672661|France|2021-02-24,
		214 EPI_ISL_1672676|France|2021-02-23,
		215 EPI_ISL_1672704|France|2021-02-26,
		216 EPI_ISL_1672723|France|2021-02-10,
		217 EPI_ISL_1672745|France|2021-03-02,
		218 EPI_ISL_1672746|France|2021-03-02,
		219 EPI_ISL_1673188|Scotland|2021-04-11,
		220 EPI_ISL_1675141|Togo|2021-01-28,
		221 EPI_ISL_1675247|Slovenia|2021-03-17,
		222 EPI_ISL_1675248|Slovenia|2021-03-22,
		223 EPI_ISL_1675250|Slovenia|2021-03-23,
		224 EPI_ISL_1696011|France|2021-02-27,
		225 EPI_ISL_1696013|France|2021-02-27,
		226 EPI_ISL_1696047|France|2021-03-02,
		227 EPI_ISL_1696154|France|2021-03-02,
		228 EPI_ISL_1696300|France|2021-03-02,
		229 EPI_ISL_1698571|England|2021-04-13,
		230 EPI_ISL_1706084|Netherlands|2021-04-10,
		231 EPI_ISL_1706550|Italy|2021-03-19,
		232 EPI_ISL_1707498|France|2021-03-30,
		233 EPI_ISL_1707511|France|2021-03-30,
		234 EPI_ISL_1707512|France|2021-03-30,
		235 EPI_ISL_1707514|France|2021-03-30,
		236 EPI_ISL_1707515|France|2021-03-30,
		237 EPI_ISL_1707517|France|2021-03-30,
		238 EPI_ISL_1707523|France|2021-03-31,
		239 EPI_ISL_1707792|France|2021-03-16,
		240 EPI_ISL_1719751|Spain|2021-04-08,
		241 EPI_ISL_1731504|France|2021-04-14,
		242 EPI_ISL_1731827|Greece|2021-03-26,
		243 EPI_ISL_1739306|France|2021-04-06,
		244 EPI_ISL_1739316|France|2021-04-06,
		245 EPI_ISL_1740690|England|2021-04-19,
		246 EPI_ISL_1755046|France|2021-03-27,
		247 EPI_ISL_1792896|Netherlands|2021-03-21,
		248 EPI_ISL_1821763|Italy|2021-04-13,
		249 EPI_ISL_1831400|England|2021-02-23,
		250 EPI_ISL_1831515|England|2021-02-24,
		251 EPI_ISL_1840660|Germany|2021-01-24,
		252 EPI_ISL_1935386|France|2021-04-19,
		253 EPI_ISL_1973575|Slovenia|2021-03-30,
		254 EPI_ISL_1982504|Germany|2021-03-18,
		255 EPI_ISL_2000095|Spain|2021-04-28,
		256 EPI_ISL_2035941|Tunisia|2021-02-07,
		257 EPI_ISL_2035942|Tunisia|2021-02-07,
		258 EPI_ISL_2035946|Tunisia|2021-03-03,
		259 EPI_ISL_2094357|Netherlands|2021-04-27,
		260 EPI_ISL_2094433|France|2021-03-30,
		261 EPI_ISL_2107000|Italy|2021-04-26,
		262 EPI_ISL_2129363|Germany|2021-05-10,
		263 EPI_ISL_2178413|France|2021-04-09,
		264 EPI_ISL_2178452|France|2021-02-22,
		265 EPI_ISL_2178453|France|2021-02-18,
		266 EPI_ISL_2178454|France|2021-02-18,
		267 EPI_ISL_2178455|France|2021-02-22,
		268 EPI_ISL_2178456|France|2021-02-19,
		269 EPI_ISL_2178457|France|2021-02-18,
		270 EPI_ISL_2178458|France|2021-02-19,
		271 EPI_ISL_2178460|France|2021-02-17,
		272 EPI_ISL_2178461|France|2021-02-18,
		273 EPI_ISL_2178462|France|2021-02-18,
		274 EPI_ISL_2178463|France|2021-02-18,
		275 EPI_ISL_2178465|France|2021-02-23,
		276 EPI_ISL_2178501|France|2021-04-19,
		277 EPI_ISL_2178502|France|2021-04-26,
		278 EPI_ISL_2179576|France|2021-03-22,
		279 EPI_ISL_2244910|Italy|2021-02-17,
		280 EPI_ISL_2244911|Italy|2021-02-17,
		281 EPI_ISL_2244912|Italy|2021-02-17,
		282 EPI_ISL_2259091|France|2021-04-29,
		283 EPI_ISL_2259279|France|2021-03-29,
		284 EPI_ISL_2281323|Spain|2021-05-14,
		285 EPI_ISL_2301442|USA|2021-01-18,
		286 EPI_ISL_2363514|France|2021-01-21,
		287 EPI_ISL_2403956|Belgium|2021-03-22,
		288 EPI_ISL_2403997|Belgium|2021-03-05,
		289 EPI_ISL_2404564|Belgium|2021-03-30,
		290 EPI_ISL_2404565|Belgium|2021-03-30,
		291 EPI_ISL_2404567|Belgium|2021-03-30,
		292 EPI_ISL_2404568|Belgium|2021-03-30,
		293 EPI_ISL_2404569|Belgium|2021-03-30,
		294 EPI_ISL_2484343|Switzerland|2021-01-23,
		295 EPI_ISL_2484440|Switzerland|2021-01-27,
		296 EPI_ISL_2484554|Switzerland|2021-01-26,
		297 EPI_ISL_2484555|Switzerland|2021-01-26,
		298 EPI_ISL_2484579|Switzerland|2021-01-23,
		299 EPI_ISL_2484580|Switzerland|2021-01-23,
		300 EPI_ISL_2484581|Switzerland|2021-01-23,
		301 EPI_ISL_2484607|Switzerland|2021-01-26,
		302 EPI_ISL_2622014|France|2021-03-30,
		303 EPI_ISL_2629297|France|2021-04-23,
		304 EPI_ISL_2811827|Pakistan|2021-04-12,
		305 EPI_ISL_2987920|Turkey|2021-06-29,
		306 EPI_ISL_3200834|Germany|2021-02-23,
		307 EPI_ISL_3200835|Germany|2021-02-26,
		308 EPI_ISL_3200837|Germany|2021-03-01,
		309 EPI_ISL_3315340|Turkey|2021-07-30,
		310 EPI_ISL_3402624|Turkey|2021-08-05,
		311 EPI_ISL_3402676|Turkey|2021-08-05,
		312 EPI_ISL_757470|Denmark|2020-12-14,
		313 EPI_ISL_757974|Denmark|2020-12-14,
		314 EPI_ISL_801441|Netherlands|2020-12-24,
		315 EPI_ISL_801442|Netherlands|2020-12-28,
		316 EPI_ISL_811127|Switzerland|2021-01-06,
		317 EPI_ISL_894220|Mayotte|2021-01-13,
		318 EPI_ISL_894221|Mayotte|2021-01-12,
		319 EPI_ISL_894226|Mayotte|2021-01-11,
		320 EPI_ISL_894227|Mayotte|2021-01-13,
		321 EPI_ISL_894228|Mayotte|2021-01-12,
		322 EPI_ISL_894229|Mayotte|2021-01-12,
		323 EPI_ISL_894230|Mayotte|2021-01-12,
		324 EPI_ISL_906049|Turkey|2021-01-22,
		325 EPI_ISL_912403|Mayotte|2021-01-15,
		326 EPI_ISL_934974|France|2021-01-15,
		327 EPI_ISL_940711|Turkey|2021-01-20,
		328 EPI_ISL_949093|Belgium|2021-01-11,
		329 EPI_ISL_985238|Nigeria|2021-01-05,
		330 'S42_A.27|Tunisia|2021-03-17'
		;
tree TREE1 = [&R] ((((((((((285[&length_range={0.003064928690535429,4.286121478285653},Location.set.prob={1.0},length_95%_HPD={0.003064928690535429,0.14197443350025618},length=0.08268291770059819,GeneS_seq_filtered.rate_range={3.1106387470923493E-5,0.014674666406481355},Location.set={"USA"},Location.rate_95%_HPD={0.58614964582071,1.5749310279082187},Location.rate_range={0.017019131387168637,1.756…
End;
